# Supplementary material for: Evaluation of microhaplotypes in forensic kinship analysis from a Swedish population perspective
Source: Int J Legal Med. 2021 Jan 28;135(4):1151–60. doi: 10.1007/s00414-021-02509-y (PMC8205927; doi:10.1007/s00414-021-02509-y)
Supplement: Supplementary file 1 — (XLSX 25.6 kb) [file 414_2021_2509_MOESM1_ESM.xlsx]

## Sheet: Comparison to ALFRED
Supplementary file 1
Microhaplotype	rsID	Chromosome	Position (GRCh37)	Name of corresponding region reported in ALFRED	ALFRED UID	Not reported in ALFRED	Difference in ALFRED	rs-number	Position	Complete concordance with previously reported in ALFRED
MH01	rs6663840	chr1	3743319	mh01KK-001	SI664246C		4 SNP in ALFERD	rs4648344	3743132
	rs58111155	chr1	3743350
	rs6688969	chr1	3743391
MH02	rs1533623	chr1	18722801	mh01KK-205	SI664550A		4 SNP in ALFERD	rs11810587	18722692
	rs1533622	chr1	18722846					rs1336130	18722713
MH03	rs16835127	chr1	161955758	mh01KK-211	SI664552C
	rs10918374	chr1	161955775			rs10918374	3 SNP in ALFRED	rs2490423	161955656
	rs2341465	chr1	161955804
MH04	rs2296796	chr1	230820578	mh01NK-001	SI664553D		4 SNP in ALFRED	rs2479135	230820351
	rs2296797	chr1	230820605
	rs2296798	chr1	230820630
MH05	rs12469721	chr2	161079411	mh02KK-134	SI664557H		4 SNP in ALFRED	rs72623112	161079514
	rs3101043	chr2	161079435
	rs3111398	chr2	161079450
MH07	rs6714835	chr2	228092389	mh02KK-136	SI664558I					MH07
	rs6756898	chr2	228092406
	rs12617010	chr2	228092459
MH08	rs4513489	chr3	46352355	mh03KK-007	SI664180Z					MH08
	rs6441961	chr3	46352384
MH09	rs1225051	chr3	131645972	mh03KK-150	SI664563E		4 SNP in ALFRED	rs1225049	131646087
	rs1225050	chr3	131646001					rs1225048	131646156
MH10	rs3135123	chr4	1986938	mh04KK-010	SI664564F					MH10
	rs495367	chr4	1986972
MH11	rs6855439	chr4	37858890	mh04KK-011	SI664565G		2 SNP in ALFRED	rs6531591	37858954
MH12	rs3775866	chr4	68444180	mh04KK-013	SI664566H		5 SNP in ALFRED	rs13131164	68444102
	rs11725922	chr4	68444192					rs17088476	68444302
								rs3775867	68444257
MH13	rs370672	chr5	2448146	mh05KK-170	SI664573F		4 SNP in ALFRED	rs74865590	2448024
	rs6555108	chr5	2448160					rs438055	2448052
MH14	rs41461	chr5	9619905	mh05KK-022	SI664226A					MH14
	rs41462	chr5	9619936
MH15	rs10815466	chr9	680714	mh09KK-033	SI664581E
	rs9408671	chr9	680763
	rs9408672	chr9	680768			rs9408672	3 SNP in ALFRED
	rs17431629	chr9	680791
MH16	rs4282648	chr9	85808708	mh09KK-152	SI664582F		4 SNP in ALFRED	rs10867949	85808649
	rs10780576	chr9	85808730					rs7046769	85808790
MH17	rs56256724	chr9	135862563	mh09KK-157	SI664584H		5 SNP in ALFRED	rs606141	135862479
	rs2073578	chr9	135862592					rs8193001	135862495
	rs633153	chr9	135862632
MH18	rs76875728	chr9	137417276	mh09KK-035	SI664184D	rs76875728	2 SNP in ALFRED	rs3118582	137417115
	rs7037930	chr9	137417305			rs7037930
	rs10776839	chr9	137417308
MH19	rs3814588	chr10	3162410	mh10KK-163	SI664592G		5 SNP in ALFRED	rs9423466	3162669
	rs6602026	chr10	3162423					rs3814590	3162525
	rs3814589	chr10	3162486
MH20	rs4752778	chr11	1690950	mh11KK-180	SI664598M	rs4752778	4 SNP in ALFRED	rs12802112	1690791
	rs7112918	chr11	1690969					rs28631755	1690911
	rs4752777	chr11	1690984
MH21	rs10500616	chr11	5109946	mh11KK-036	SI664185E		2 SNP in ALFRED	rs2499936	5110068
MH22	rs12421109	chr11	99880163	mh11KK-191	SI664600W		4 SNP in ALFRED	rs12420819	99880282
	rs12289401	chr11	99880224					rs770566	99880352
MH23	rs4938013	chr11	113264470	mh11KK-040	SI664229D					MH23
	rs11214596	chr11	113264511
MH24	rs4931233	chr12	30170306	mh12KK-202	SI664604A		4 SNP in ALFRED	rs10506052	30170229
	rs10506053	chr12	30170359
	rs4931234	chr12	30170382
MH25	rs1503767	chr12	118889488	mh12KK-046	SI664189I					MH25
	rs11068953	chr12	118889559
MH26	rs2152727	chr13	23765601	mh13KK-213	SI664605B	rs2152727	3 SNP in ALFRED	rs8181845	23765541
	rs679482	chr13	23765635					rs9510616	23765681
MH27	rs9562649	chr13	46866084	mh13KK-217	SI664606C		4 SNP in ALFRED	rs7320507	46865930
	rs2765614	chr13	46866122					rs9562648	46865970
MH28	rs1927847	chr13	54060827	mh13KK-218	SI664607D		4 SNP in ALFRED	rs9536430	54060972
	rs9536429	chr13	54060881
	rs7492234	chr13	54060892
MH29	rs9529023	chr13	66712790	mh13KK-225	SI664609F		3 SNP in ALFRED	rs4884651	66712732
	rs4884652	chr13	66712815			rs4884652
	rs7329287	chr13	66712828
MH30	rs1192204	chr13	110806699	mh13KK-223	SI664608E		4 SNP in ALFRED	rs3825481	110806852
	rs1192203	chr13	110806689			rs1192203
	rs1192205	chr13	110806742
	rs3825483	chr13	110806759
MH31	rs7183984	chr15	46870829	mh15KK-067	SI664614B	rs7183984	2 SNP in ALFRED	rs701463	46870734
	rs701464	chr15	46870855
MH32	rs1063902	chr15	52484950	mh15KK-066	SI664613A		2 SNP in ALFRED	rs4219	52485024
MH33	rs9937467	chr16	7209208	mh16KK-049	SI664617E		5 SNP in ALFRED	rs9926495	7209381
	rs17670098	chr16	7209247
	rs17670111	chr16	7209267
	rs12929083	chr16	7209311
	rs72765534	chr16	7209318			rs72765534
MH34	rs16956011	chr16	81970353	mh16KK-255	SI664619G		4 SNP in ALFRED	rs4073828	81970495
	rs3934955	chr16	81970366
	rs3934956	chr16	81970407
	rs62044947	chr16	81970448			rs62044947
MH35	rs2233362	chr17	47287067	mh17KK-054	SI664192C					MH35
	rs634370	chr17	47287109
MH36	rs2934896	chr17	52942421	mh17KK-272	SI664626E	rs2934896	4 SNP in ALFRED	rs16955257	52942491
	rs2934897	chr17	52942428					rs7212184	52942558
	rs7207239	chr17	52942456
MH37	rs58233940	chr17	76228611	mh17KK-055	SI664231W	rs58233940	2 SNP in ALFRED	rs11868709	76228571
	rs9907137	chr17	76228630
MH38	rs17187688	chr18	22137396	mh18KK-285	SI664627F		4 SNP in ALFRED	rs16940823	22137319
	rs17187695	chr18	22137412
	rs1945150	chr18	22137454
MH39	rs621320	chr18	76089886	mh18KK-293	SI664628G					MH39
	rs621340	chr18	76089907
	rs678179	chr18	76089945
	rs621766	chr18	76089968
MH40	rs6044080	chr20	16513260	mh20KK-307	SI664633C		4 SNP in ALFRED	rs16997830	16513400
	rs17674942	chr20	16513316
	rs6044081	chr20	16513342
MH41	rs6517970	chr21	21880158	mh21KK-315	SI664634D	rs6517970	3 SNP in ALFRED	rs8126597	21880086
	rs8131148	chr21	21880191
	rs6517971	chr21	21880231
MH43				mh21KK-320	SI664636F		4 SNP in ALFRED	rs2838082	43062929
	rs2838081	chr21	43062859					rs78902658	43063018
								rs2838083	43063044
MH44	rs2838868	chr21	46714641	mh21KK-324	SI664637G		4 SNP in ALFRED	rs6518223	46714549
	rs7279250	chr21	46714692
	rs8133697	chr21	46714707
MH45	rs4818	chr22	19951207	mh22KK-060	SI664251Y		2 SNP in ALFRED	rs4680	19951271
	rs8192488	chr22	19951237			rs8192488
MH46	rs763040	chr22	44763606	mh22KK-061	SI664638H		3 SNP in ALFRED	rs763041	44763752
	rs5764924	chr22	44763651
MH47	rs4932999	chr19	22729551	mh19KK-299	SI664630Z		5 SNP in ALFRED	rs12985452	22729500
	rs4932769	chr19	22729582					rs2860462	22729653
	rs2361019	chr19	22729613

## Sheet: MH info Ae Heterozygosity
Microhaplotype	Chromosome	Position (GRCh37)					rsID					No. of observed haplotypes	No. of observed genotypes	Ae	Observed heterozygosity
MH01	chr1	3743319	3743350	3743391			rs6663840	rs58111155	rs6688969			5	12	3.201	0.688
MH02	chr1	18722801	18722846				rs1533623	rs1533622				3	6	2.271	0.56
MH03	chr1	161955758	161955775	161955804			rs16835127	rs10918374	rs2341465			4	8	2.457	0.593
MH04	chr1	230820578	230820605	230820630			rs2296796	rs2296797	rs2296798			4	9	2.805	0.643
MH05	chr2	161079411	161079435	161079450			rs12469721	rs3101043	rs3111398			8	24	5.36	0.813
MH07	chr2	228092389	228092406	228092459			rs6714835	rs6756898	rs12617010			6	16	4.4	0.773
MH08	chr3	46352355	46352384				rs4513489	rs6441961				3	6	2.351	0.575
MH09	chr3	131645972	131646001				rs1225051	rs1225050				3	6	2.761	0.638
MH10	chr4	1986938	1986972				rs3135123	rs495367				4	10	3.756	0.734
MH11	chr4	37858890					rs6855439					2	2	1.368	0.269
MH12	chr4	68444180	68444192				rs3775866	rs11725922				3	6	2.54	0.606
MH13	chr5	2448146	2448160				rs370672	rs6555108				4	10	3.661	0.727
MH14	chr5	9619905	9619936				rs41461	rs41462				3	6	2.862	0.651
MH15	chr9	680714	680763	680768	680791		rs10815466	rs9408671	rs9408672	rs17431629		4	10	3.145	0.682
MH16	chr9	85808708	85808730				rs4282648	rs10780576				3	5	2.048	0.512
MH17	chr9	135862563	135862592	135862632			rs56256724	rs2073578	rs633153			5	9	3.047	0.672
MH18	chr9	137417276	137417305	137417308			rs76875728	rs7037930	rs10776839			3	6	2.783	0.641
MH19	chr10	3162410	3162423	3162486			rs3814588	rs6602026	rs3814589			6	12	3.308	0.698
MH20	chr11	1690950	1690969	1690984			rs4752778	rs7112918	rs4752777			5	12	3.098	0.677
MH21	chr11	5109946					rs10500616					2	3	1.828	0.453
MH22	chr11	99880163	99880224				rs12421109	rs12289401				4	7	2.156	0.536
MH23	chr11	113264470	113264511				rs4938013	rs11214596				3	6	2.24	0.554
MH24	chr12	30170306	30170359	30170382			rs4931233	rs10506053	rs4931234			4	7	2.836	0.647
MH25	chr12	118889488	118889559				rs1503767	rs11068953				4	9	2.489	0.598
MH26	chr13	23765601	23765635				rs2152727	rs679482				3	5	2.399	0.583
MH27	chr13	46866084	46866122				rs9562649	rs2765614				4	7	2.795	0.642
MH28	chr13	54060827	54060881	54060892			rs1927847	rs9536429	rs7492234			8	19	4.319	0.768
MH29	chr13	66712790	66712815	66712828			rs9529023	rs4884652	rs7329287			NA	NA	NA	NA
MH30	chr13	110806699	110806689	110806742	110806759		rs1192204	rs1192203	rs1192205	rs3825483		6	13	3.338	0.7
MH31	chr15	46870829	46870855				rs7183984	rs701464				3	6	1.602	0.376
MH32	chr15	52484950					rs1063902					2	3	1.574	0.365
MH33	chr16	7209208	7209247	7209267	7209311	7209318	rs9937467	rs17670098	rs17670111	rs12929083	rs72765534	6	15	4.59	0.782
MH34	chr16	81970353	81970366	81970407	81970448		rs16956011	rs3934955	rs3934956	rs62044947		6	14	3.256	0.693
MH35	chr17	47287067	47287109				rs2233362	rs634370				3	6	2.516	0.603
MH36	chr17	52942421	52942428	52942456			rs2934896	rs2934897	rs7207239			4	8	2.711	0.631
MH37	chr17	76228611	76228630				rs58233940	rs9907137				3	5	1.981	0.495
MH38	chr18	22137396	22137412	22137454			rs17187688	rs17187695	rs1945150			4	9	2.956	0.662
MH39	chr18	76089886	76089907	76089945	76089968		rs621320	rs621340	rs678179	rs621766		7	14	2.379	0.58
MH40	chr20	16513260	16513316	16513342			rs6044080	rs17674942	rs6044081			5	14	3.551	0.718
MH41	chr21	21880158	21880191	21880231			rs6517970	rs8131148	rs6517971			10	22	3.904	0.744
MH43	chr21	43062859					rs2838081					2	3	1.902	0.474
MH44	chr21	46714641	46714692	46714707			rs2838868	rs7279250	rs8133697			6	12	3.22	0.689
MH45	chr22	19951207	19951237				rs4818	rs8192488				2	3	1.755	0.43
MH46	chr22	44763606	44763651				rs763040	rs5764924				3	6	2.815	0.645
MH47	chr19	22729551	22729582	22729613			rs4932999	rs4932769	rs2361019			4	10	3.916	0.745

## Sheet: Excluded SNPs primer design
Two primer pairs exists but one pair is still covering the whole region
Microhaplotype	Chromosome	Position(GRCh37)						rsID
MH01	chr1	3743319	3743350	3743391				rs6663840	rs58111155	rs6688969
MH17	chr9	135862563	135862592	135862632				rs56256724	rs2073578	rs633153
MH28	chr13	54060827	54060881	54060892				rs1927847	rs9536429	rs7492234
MH40	chr20	16513260	16513316	16513342				rs6044080	rs17674942	rs6044081
Excluded SNPs due to primers not covering whole region
Microhaplotype	Chromosome	Position(GRCh37)						rsID
MH11	chr4	37858890	37858954					rs6855439	rs6531591
MH12	chr4	68444180	68444192	68444257				rs3775866	rs11725922	rs3775867
MH16	chr9	85808708	85808730	85808790				rs4282648	rs10780576	rs7046769
MH21	chr11	5109946	5110068					rs10500616	rs2499936
MH26	chr13	23765601	23765635	23765681				rs2152727	rs679482	rs9510616
MH31	chr15	46870734	46870829	46870855				rs701463	rs7183984	rs701464
MH32	chr15	52484950	52485024					rs1063902	rs4219
MH34	chr16	81970353	81970366	81970407	81970448	81970471		rs16956011	rs3934955	rs3934956	rs62044947	rs3934957
MH37	chr17	76228571	76228611	76228630				rs11868709	rs58233940	rs9907137
MH43	chr21	43062859	43062929					rs2838081	rs2838082
MH45	chr22	19951207	19951237	19951271				rs4818	rs8192488	rs4680
MH47	chr19	22729500	22729551	22729582	22729613			rs12985452	rs4932999	rs4932769	rs2361019
