# Supplementary material for: Evaluation of microhaplotypes in forensic kinship analysis from a Swedish population perspective
Source: Int J Legal Med. 2021 Jan 28;135(4):1151–60. doi: 10.1007/s00414-021-02509-y (PMC8205927; doi:10.1007/s00414-021-02509-y)
Supplement: Supplementary file 2 — (XLSX 21.7 kb) [file 414_2021_2509_MOESM2_ESM.xlsx]

## Sheet: Blad1
Supplementary file 2
Marker name	Haplotype	Number of observations	Frequency		Population = 75 individuals
MH01	ACC	6	0.04
MH01	AGC	38	0.253333
MH01	AGT	6	0.04
MH01	GGC	66	0.44
MH01	GGT	34	0.226667
MH02	AA	32	0.213333
MH02	AG	90	0.6
MH02	GG	28	0.186667
MH03	CGT	7	0.0466667
MH03	TAC	42	0.28
MH03	TGC	17	0.113333
MH03	TGT	84	0.56
MH04	ATG	9	0.06
MH04	GGA	44	0.293333
MH04	GGG	74	0.493333
MH04	GTG	23	0.153333
MH05	ACC	16	0.106667
MH05	ACT	34	0.226667
MH05	ATC	44	0.293333
MH05	ATT	8	0.0533333
MH05	TCC	8	0.0533333
MH05	TCT	11	0.0733333
MH05	TTC	5	0.0333333
MH05	TTT	24	0.16
MH07	GTA	36	0.24
MH07	GTC	48	0.32
MH07	TCA	17	0.113333
MH07	TCC	18	0.12
MH07	TTA	1	0.00666667
MH07	TTC	30	0.2
MH08	CC	16	0.106667
MH08	TC	80	0.533333
MH08	TT	54	0.36
MH09	AA	68	0.453333
MH09	GA	32	0.213333
MH09	GG	50	0.333333
MH10	AA	42	0.28
MH10	AG	36	0.24
MH10	GA	49	0.326667
MH10	GG	23	0.153333
MH11	A	126	0.84
MH11	G	24	0.16
MH12	AG	33	0.22
MH12	GA	37	0.246667
MH12	GG	80	0.533333
MH13	AA	24	0.16
MH13	AG	32	0.213333
MH13	GA	55	0.366667
MH13	GG	39	0.26
MH14	CA	46	0.306667
MH14	CC	39	0.26
MH14	TC	65	0.433333
MH15	ACGG	27	0.18
MH15	GCGG	71	0.473333
MH15	GCGT	22	0.146667
MH15	GTAG	30	0.2
MH16	GC	30	0.2
MH16	TC	98	0.653333
MH16	TT	22	0.146667
MH17	CAC	59	0.393333
MH17	CAT	31	0.206667
MH17	CCC	1	0.00666667
MH17	CCT	54	0.36
MH17	TAT	5	0.0333333
MH18	AAG	34	0.226667
MH18	AGG	48	0.32
MH18	AGT	68	0.453333
MH19	AAA	26	0.173333
MH19	AAG	69	0.46
MH19	CAG	4	0.0266667
MH19	TAA	1	0.00666667
MH19	TAG	32	0.213333
MH19	TGG	18	0.12
MH20	CCC	8	0.0533333
MH20	CCG	58	0.386667
MH20	CTC	59	0.393333
MH20	CTG	17	0.113333
MH20	TTG	8	0.0533333
MH21	A	98	0.653333
MH21	C	52	0.346667
MH22	CA	4	0.0266667
MH22	CG	40	0.266667
MH22	TA	93	0.62
MH22	TG	13	0.0866667
MH23	AC	42	0.28
MH23	CC	19	0.126667
MH23	CG	89	0.593333
MH24	ACT	15	0.1
MH24	ATC	68	0.453333
MH24	ATT	54	0.36
MH24	GTT	13	0.0866667
MH25	GA	15	0.1
MH25	GG	8	0.0533333
MH25	TA	82	0.546667
MH25	TG	45	0.3
MH26	CC	63	0.42
MH26	TA	15	0.1
MH26	TC	72	0.48
MH27	CA	29	0.193333
MH27	CG	62	0.413333
MH27	TA	1	0.00666667
MH27	TG	58	0.386667
MH28	CCC	21	0.14
MH28	CCT	1	0.00666667
MH28	CTC	7	0.0466667
MH28	CTT	27	0.18
MH28	TCC	7	0.0466667
MH28	TCT	1	0.00666667
MH28	TTC	32	0.213333
MH28	TTT	54	0.36
MH30	CCCC	22	0.146667
MH30	CCGC	63	0.42
MH30	CCGT	46	0.306667
MH30	CTCC	1	0.00666667
MH30	CTGC	11	0.0733333
MH30	TTCC	7	0.0466667
MH31	CT	19	0.126667
MH31	TC	15	0.1
MH31	TT	116	0.773333
MH32	A	36	0.24
MH32	C	114	0.76
MH33	AAAAT	14	0.0933333
MH33	AAAGT	1	0.00666667
MH33	ACAAT	44	0.293333
MH33	ACAGT	28	0.186667
MH33	ACGGC	32	0.213333
MH33	CCAAT	31	0.206667
MH34	ACCT	11	0.0733333
MH34	ACTT	28	0.186667
MH34	GACC	73	0.486667
MH34	GATC	24	0.16
MH34	GCCC	6	0.04
MH34	GCTC	8	0.0533333
MH35	AA	74	0.493333
MH35	AG	21	0.14
MH35	GG	55	0.366667
MH36	ATC	12	0.08
MH36	GCC	44	0.293333
MH36	GTC	77	0.513333
MH36	GTT	17	0.113333
MH37	AC	3	0.02
MH37	GC	90	0.6
MH37	GT	57	0.38
MH38	ACG	28	0.186667
MH38	GCG	34	0.226667
MH38	GCT	74	0.493333
MH38	GTG	14	0.0933333
MH39	AGAA	89	0.593333
MH39	AGAG	3	0.02
MH39	ATAG	3	0.02
MH39	ATGA	11	0.0733333
MH39	GGAA	37	0.246667
MH39	GTAA	2	0.0133333
MH39	GTAG	5	0.0333333
MH40	CCG	7	0.0466667
MH40	CTG	61	0.406667
MH40	TCG	19	0.126667
MH40	TTA	42	0.28
MH40	TTG	21	0.14
MH41	ACC	6	0.04
MH41	ACT	26	0.173333
MH41	ATC	4	0.0266667
MH41	ATT	18	0.12
MH41	CCC	7	0.0466667
MH41	CCT	3	0.02
MH41	CTC	67	0.446667
MH41	CTT	8	0.0533333
MH41	GCC	10	0.0666667
MH41	GCT	1	0.00666667
MH43	A	58	0.386667
MH43	G	92	0.613333
MH44	CAG	65	0.433333
MH44	CTA	9	0.06
MH44	CTG	39	0.26
MH44	TAA	34	0.226667
MH44	TAG	2	0.0133333
MH44	TTA	1	0.00666667
MH45	CC	103	0.686667
MH45	GC	47	0.313333
MH46	AA	53	0.353333
MH46	GA	64	0.426667
MH46	GG	33	0.22
MH47	CAA	37	0.246667
MH47	CAT	40	0.266667
MH47	CGT	44	0.293333
MH47	TGA	29	0.193333
