# Supplementary material for: Evaluation of microhaplotypes in forensic kinship analysis from a Swedish population perspective
Source: Int J Legal Med. 2021 Jan 28;135(4):1151–60. doi: 10.1007/s00414-021-02509-y (PMC8205927; doi:10.1007/s00414-021-02509-y)
Supplement: Supplementary file 7 — (XLSX 18.7 kb) [file 414_2021_2509_MOESM5_ESM.xlsx]

## Sheet: Blad1
Supplementary file 5
Tested hypothesis	Likelihood Ratios
Family 1	Duos
Mother of child 1 vs Unrelated	1.50394e+08
Mother of child 2 vs Unrelated	1.24963e+06
Mother of child 3 vs Unrelated	5.65335e+08
Father of child 1 vs Unrelated	295850
Father of child 2 vs Unrelated	7.38733e+07
Father of child 3 vs Unrelated	2.17926e+06
Min	295850
Max	5.65335e+08
Median	3.80263e+07
Family 1	Trios
Father of child 1 vs Unrelated	22198953740
Father of child 2 vs Unrelated	1032593197000
Father of child 3 vs Unrelated	16309192880
Min	16309192880
Max	1032593197000
Median	22198953740
Family 2	Duos
Mother of child 1 vs Unrelated	458269
Mother of child 2 vs Unrelated	1.57942e+06
Mother of child 3 vs Unrelated	1.35375e+07
Father of child 1 vs Unrelated	3.14048e+07
Father of child 2 vs Unrelated	6.90097e+08
Father of child 3 vs Unrelated	7.61259e+07
Min	458269
Max	6.90097e+08
Median	2.24711e+07
Family 2	Trios
Father of child 1 vs Unrelated	3441789101000
Father of child 2 vs Unrelated	168366810600000
Father of child 3 vs Unrelated	2247416576000
Min	2247416576000
Max	168366810600000
Median	3441789101000
